# Supplementary material for: Ether Phosphatidylserine from Soft Coral Sclerophytum heterospiculatum Reveals Antioxidant Activity and Modulates Lipid Composition in LPS-Activated Human Microglial HMC-3 Cells
Source: Mar Drugs. 2026 May 23;24(6):188. doi: 10.3390/md24060188 (PMC13302565; doi:10.3390/md24060188)
Supplement: Supplementary file 1 [file marinedrugs-24-00188-s001.zip]

Archive with 1 entries (1 files):
- marinedrugs-4268086-supplementary.pdf
